# Supplementary material for: A Study on the Characteristics of Children’s Natural Activities in the Neighborhood and Their Influencing Factors: Evidence from Hangzhou, China
Source: Int J Environ Res Public Health. 2022 Dec 1;19(23):16087. doi: 10.3390/ijerph192316087 (PMC9738215; doi:10.3390/ijerph192316087)
Supplement: Supplementary file 1 [file ijerph-19-16087-s001.zip]

Archive with 1 entries (1 files):
- ijerph-2055727-supplementary.pdf
